# Supplementary material for: Using a novel source-localized phase regressor technique for evaluation of the vascular contribution to semantic category area localization in BOLD fMRI
Source: Front Neurosci. 2015 Nov 3;9:411. doi: 10.3389/fnins.2015.00411 (PMC4630295; doi:10.3389/fnins.2015.00411)
Supplement: Supplementary file 1 [file DataSheet1.ZIP]

Archive with 60 entries (31 files):
- simulation_code/
- simulation_code/.git/
- simulation_code/.git/COMMIT_EDITMSG
- simulation_code/.git/config
- simulation_code/.git/description
- simulation_code/.git/FETCH_HEAD
- simulation_code/.git/HEAD
- simulation_code/.git/hooks/
- simulation_code/.git/hooks/applypatch-msg.sample
- simulation_code/.git/hooks/commit-msg.sample
- simulation_code/.git/hooks/post-update.sample
- simulation_code/.git/hooks/pre-applypatch.sample
- simulation_code/.git/hooks/pre-commit.sample
- simulation_code/.git/hooks/pre-push.sample
- simulation_code/.git/hooks/pre-rebase.sample
- simulation_code/.git/hooks/prepare-commit-msg.sample
- simulation_code/.git/hooks/update.sample
- simulation_code/.git/index
- simulation_code/.git/info/
- simulation_code/.git/info/exclude
- simulation_code/.git/lfs/
- simulation_code/.git/lfs/objects/
- simulation_code/.git/lfs/objects/logs/
- simulation_code/.git/lfs/tmp/
- simulation_code/.git/logs/
- simulation_code/.git/logs/HEAD
- simulation_code/.git/logs/refs/
- simulation_code/.git/logs/refs/heads/
- simulation_code/.git/logs/refs/heads/master
- simulation_code/.git/logs/refs/remotes/
- simulation_code/.git/logs/refs/remotes/origin/
- simulation_code/.git/logs/refs/remotes/origin/master
- simulation_code/.git/objects/
- simulation_code/.git/objects/55/
- simulation_code/.git/objects/55/2d83d43f4b4a6dac4d079ada41096d3e5393bf
- simulation_code/.git/objects/98/
- simulation_code/.git/objects/98/9879503df6cd5e54f7c12f3a1b7c7d3b7663cd
- simulation_code/.git/objects/ae/
- simulation_code/.git/objects/ae/1829aaf81f2a3f61643b02052a4c0e5fbc9e4c
- simulation_code/.git/objects/d2/
- simulation_code/.git/objects/d2/fd64a7e6a395878a1d63f0ba06474ff04e2c35
- simulation_code/.git/objects/e5/
- simulation_code/.git/objects/e5/cbbccb8c8cbe58fbc0adae56d19ff2b0ec5f8a
- simulation_code/.git/objects/f4/
- simulation_code/.git/objects/f4/fb898bdad3f6fb121e6ba5bbd6062a6d366e6d
- simulation_code/.git/objects/info/
- simulation_code/.git/objects/pack/
- simulation_code/.git/refs/
- simulation_code/.git/refs/heads/
- simulation_code/.git/refs/heads/master
- simulation_code/.git/refs/remotes/
- simulation_code/.git/refs/remotes/origin/
- simulation_code/.git/refs/remotes/origin/master
- simulation_code/.git/refs/tags/
- simulation_code/rwb.m
- __MACOSX/
- __MACOSX/simulation_code/
- __MACOSX/simulation_code/._rwb.m
- simulation_code/simulation_code.m
- __MACOSX/simulation_code/._simulation_code.m
