# Supplementary material for: Using a novel source-localized phase regressor technique for evaluation of the vascular contribution to semantic category area localization in BOLD fMRI
Source: Front Neurosci. 2015 Nov 3;9:411. doi: 10.3389/fnins.2015.00411 (PMC4630295; doi:10.3389/fnins.2015.00411)
Supplement: Supplementary file 1 [file DataSheet1.ZIP › simulation_code/rwb.m]

function colors = rwb(n)

colors = [
 1 0 0
 1 1 1
 0 0 1
];

colors = flipdim(colors,1);
colors_up = zeros(n,3);


for k = 1:3
colors_up(:,k) = interp1(colors(:,k),linspace(1,length(colors),n));
end

colors = colors_up;
